# Supplementary material for: Cardiac Events Potentially Associated to Remdesivir: An Analysis from the European Spontaneous Adverse Event Reporting System
Source: Pharmaceuticals (Basel). 2021 Jun 25;14(7):611. doi: 10.3390/ph14070611 (PMC8308754; doi:10.3390/ph14070611)
Supplement: Supplementary file 1 [file pharmaceuticals-14-00611-s001.zip]

Archive with 1 entries (1 files):
- pharmaceuticals-1246643-supplementary.pdf
